# Supplementary material for: Maternal intermittent fasting in mice disrupts the intestinal barrier leading to metabolic disorder in adult offspring
Source: Commun Biol. 2023 Jan 12;6:30. doi: 10.1038/s42003-022-04380-y (PMC9834385; doi:10.1038/s42003-022-04380-y)
Supplement: Supplementary file 4 — Supplementary Data 1 [file 42003_2022_4380_MOESM4_ESM.xlsx]

## Sheet: Figure 1
figure 1a			figure 1b			figure 1c			figure 1d	O-AL	O-IF	figure 1e		O-AL									O-IF							figure 1f
villus height	O-AL	O-IF	cldn-1	O-AL	O-IF					0.242128	0.258536		Tnf-a	0.463285	0.456907	1.39472	0.993073	0.316433	0.460085	0.460085	1.9588	2.49661	2.34562	2.58466	1.22262	2.04198	4.82314	4.46906	2.01387	TUNEL possitive cells%	O-AL	O-IF
	552.673	324.215		1.52091	0.36035					0.140164	0.433164		Ccl2	0.918073	0.943884	1.6434	1.34414	0.918073	0.605702	0.534655	0.950449	1.14606	1.49141	1.30738	1.27163	1.92743	3.93587	2.08014	3.19692		0.124391	4.13164
	535.48	358.938		0.795203	0.641567					0.14368	0.590212		Il-6	0.923161	0.826252	0.923161	1.06781	1.33298	1.37999	0.505105	1.01724	1.02431	1.34225	1.21812	1.75888	3.98521	2.30482	3.10513	3.74419		0.0808002	7.25453
	397.658	425.303		0.836107	0.868117					0.135476	0.175324		Il-17a	0.512983	0.931084	1.01184	0.730513	0.905623	1.5021	1.09201	1.0331	1.28074	1.00485	1.0331	1.19498	1.57678	0.695915	0.868732	0.472041		0.142933	4.56866
	475.676	292.824		0.492883	0.622427					0.247988	0.36636		Tgf-b1	0.743732	1.08136	0.947931	0.728426	0.718397	0.679645	0.780707	1.7936	1.51872	2.13296	2.83403	0.909316	1.00895	0.713435	2.04607	0.903035		0.902402	21.995
	425.308	335.13		1.20008	0.496485								Il-10	0.668402	0.906757	1.02725	1.07832	1.07832	1.18	0.938734	0.958458	1.16376	1.57875	1.3461	1.35546	0.757222	1.50398	1.08582	1.45275		1.09024	2.07245
	372.866	310.243		0.672529	0.556903																										0.939961	15.1975
	402.063	246.919		1.47825																											0.782557	4.51639
	393.366	226.249																													0.370406	2.38839
	258.832	403.6	Ocln	O-AL	O-IF	CLDN-1 WB	O-AL	O-IF																							0.550348	2.43368
	315.448	347.794		0.826405	1.37937		1.31625	0.342636																							0.50511	2.69382
	463.418	467.349		1.33541	1.18525		0.967083	0.461864																							0.609267	0.467885
	416.232	371.183		0.814984	1.48605		0.837817	0.307189																							0.423602	2.91642
	364.157	414.684		0.677672	1.31404
	437.652	431.672		1.22437	1.24963	CLDN-1 immunoreactivity	O-AL	O-IF
	365.255	313.032		1.28627	0.653087		1.1889	0.864632
	484.614	337.402		0.834751			0.940375	0.45001
	526.622	338.694					0.784484	0.560341
	542.429	479.246	Tjp	O-AL	O-IF		1.0274	0.494558
	491.898	334.052		1.27382	0.253004		0.992367	0.643673
	369.503	394.146		0.737912	1.3655		0.997249	0.97879
	509.19	433.503		0.543021	1.3156		1.0132	0.669353
	335.7	391.919		1.83133	1.22965		1.05116	0.557105
	399.749	370.466		0.695573	0.618025		1.00486	0.32139
	327.56	435.818		0.4197	0.8577
	493.494	349.412		1.49864
	452.589	400.635
	492.577	412.621																												PCNA WB	O-AL	O-IF
	491.272	384.992																													1.24405	0.0507554
	590.201	303.784																													0.939619	0.37599
	357.517	298.489																													0.770232	0.319878
villus area	O-AL	O-IF
	0.061275	0.04873
	0.021583	0.040957
	0.041711	0.037303
	0.030971	0.053391
	0.025045	0.023319
	0.02716	0.050465
	0.023643	0.036142
	0.038385	0.033702
	0.025962	0.037456
	0.03636	0.039991
	0.060695	0.02873
	0.037632	0.038159
	0.012937	0.032818
	0.044333	0.042165
	0.038565	0.044923
	0.033936	0.034212
	0.039284	0.043221
	0.020793	0.03547
	0.034987	0.044355
	0.027565	0.042803
	0.025714	0.057961
	0.039527	0.02628
	0.026106	0.059705
	0.028839	0.039781
	0.028252	0.030992
	0.029961	0.050247
	0.029876	0.037209
	0.033492	0.064419
	0.038528	0.03651
	0.031193	0.042603
crypt depth	O-AL	O-IF
	79.1985	81.8766
	74.9036	79.037
	84.8502	85.1742
	65.667	95.0146
	59.3929	81.9593
	85.3687	88.447
	81.5313	105.395
	76.413	113.994
	62.8994	93.6196
	80.1377	90.616
	109.08	109.303
	75.5723	108.523
	79.4587	109.543
	59.3151	81.5692
	77.2729	131.117
	59.2099	100.548
	73.0809	69.2817
	67.8608	80.8576
	68.4539	137.399
	38.8697	110.938
	67.9003	83.596
	72.3523	79.822
	92.9126	89.1389
	88.9305	105.451
	58.7325	145.055
	99.5643	123.148
	82.7694	103.432
	103.478	79.5312
	68.2601	86.7689
	44.7989	105.57

## Sheet: Figure 2
figure 2c	O-AL NCD	O-IF NCD	O-AL HFD	O-IF HFD
	378.251	41.0264	4.37285	4.26971
	34.6115	58.4353	6.2705	0.0825
	97.6052	0.0825065	5.52794	0.598172
	429.178	3.81593	0.12376	0.660052
	166.313	248.077	3.1765	0.371279
	12.0872	10.3339	0.391906	3.03212
	23.4731	9.59139	1.95953	0.577546
	72.7295	2.49582	0.742559	2.4752
	81.0214			1.15509
				2.22768

## Sheet: Figure 3
figure 3b						figure 3c	O-AL PBS	O-AL L.intestinalis	O-IF PBS	O-IF L.intestinalis		figure 3d	O-AL PBS	O-AL L.intestinalis	O-IF PBS	O-IF L.intestinalis		figure 3e		O-AL PBS				O-AL L.intestinalis			O-IF PBS					O-IF L.intestinalis
villus height	O-AL PBS	O-AL L.intestinalis	O-IF PBS	O-IF L.intestinalis			0.956712	0.925071	0.85079	0.982365			0.1909	0.30304	0.40895	0.38403			Tnf-a	1.07033	1.30901	0.446751	1.17442	0.765896	1.47348	0.723582	4.3161	2.12764	4.13885	2.76631	4.3858	1.6159	2.39649	1.59933
	394.592	430.552	347.065	381.018			1.00064	0.786714	0.705466	0.972229			0.39649	0.28435	0.42764	0.3155			Ccl2	1.16611	1.05127	0.555246	1.2274	0.423043	2.23904	4.71378	1.3318	1.97645	1.10411	1.57093	1.21967	0.898752	0.792553	0.171567
	363.911	453.444	377.242	395.405			1.00622	1.27408	0.824899	1.04083			0.34042	0.35288	0.69553	0.17221			Il-6	0.954813	1.18404	0.89056	0.97076	0.712252	0.8978	1.12387	1.27012	1.91122	0.584175	2.19345	0.984921	0.581391	0.911405	1.26438
	383.124	473.924	367.634	363.625			0.936174	1.24362	0.700076	0.928243			0.23451	0.48371	0.5024	0.2532			Tgf-b1	0.86207	1.09149	0.873797	1.17265	0.612612	0.98422	0.986954	0.99141	0.437417	0.899414	0.760906	0.486552	0.500057	0.475907	0.758392
	341.385	494.443	316.478	382.147			0.88905	1.04857	0.80249	1.05357
	348.563	398.424	363.972	405.423			0.896449	1.17569	0.737646	0.904353
	306.228	402.51	313.375	369.242			1.28829	1.10259	0.692075	0.860148
	368.117	440.242	298.874	426.931			0.90905	0.778615	0.828201	0.86212
	348.668	334.416	335.845	384.539			1.11741	1.08603	0.864911	0.942365
	366.68	362.319	373.504	342.94
	269.517	406.591	302.833	361.643
	329.467	290.649	338.515	473.448
	373.973	315.439	316.318	462.758
	335.554	299.38	368.779	373.226
	397.177	359.962	305.391	424.581
	306.698	368.848	387.906	450.332
	327.461	398.378	301.25	487.472
	369.858	394.561	252.008	489.766
	540.635	359.355	368.23	452.035
	390.736	352.722	376.649	385.45
	543.159	370.827	365.64	407.01
	355.565	358.647	376.5	353.991
	454.032	263.911	364.955	458.176
	499.27	260.262	383.464	359.22
	489.623	328.834	369.002	396.872
	482.446	282.639	338.015	375.482
	430.131	239.508	353.965	485.841
	346.719	198.731	370.614	454.304
	411.407	333.87	351.915	330.1
	409.393	321.746	370.459	450.357
	357.69	369.81	370.103	429.389
villus area	O-AL PBS	O-AL L.intestinalis	O-IF PBS	O-IF L.intestinalis
	0.023	0.03492	0.042116	0.029199
	0.0277	0.036116	0.038785	0.027359
	0.0384	0.022478	0.027822	0.012205
	0.0199	0.030203	0.037947	0.020341
	0.0495	0.024069	0.031501	0.048043
	0.0387	0.031811	0.034508	0.028433
	0.0297	0.020818	0.032846	0.028631
	0.0315	0.020346	0.041201	0.043538
	0.0354	0.013936	0.040614	0.033477
	0.0242	0.023223	0.030969	0.033124
	0.026431	0.034807	0.021356	0.030722
	0.027163	0.028874	0.038968	0.025326
	0.026234	0.028415	0.021315	0.020504
	0.023711	0.036022	0.033622	0.018508
	0.032537	0.027009	0.033403	0.028686
	0.027099	0.030917	0.050321	0.041068
	0.03174	0.037741	0.044764	0.036404
	0.01748	0.039302	0.044485	0.026904
	0.028801	0.027877	0.052026	0.03257
	0.042331	0.025917	0.041678	0.032295
	0.033177	0.020773	0.033167	0.05136
	0.015443	0.04869	0.039696	0.038637
	0.024111	0.018395	0.049607	0.019377
	0.022943	0.015358	0.043856	0.040863
	0.021736	0.018838	0.03016	0.033707
	0.020622	0.017729	0.05744	0.033745
	0.014869	0.036733	0.037598	0.026666
	0.033065	0.038032	0.038527	0.017229
	0.027562	0.03865	0.039706	0.048099
	0.0275	0.041052	0.034821	0.022193
crypt depth	O-AL PBS	O-AL L.intestinalis	O-IF PBS	O-IF L.intestinalis
	75.6023	68.0458	88.2196	80.1897
	71.5529	61.8128	87.3764	84.4306
	69.5062	69.949	140.33	79.8724
	70.8134	47.2053	80.7692	95.6883
	58.2545	59.7705	77.9426	93.7261
	58.8344	67.2505	55.1918	99.1383
	62.9047	70.9935	79.4039	96.2363
	68.7838	62.2991	90.0052	97.9387
	84.7422	61.0231	118.375	105.825
	63.861	74.2881	89.9893	107.096
	76.3229	60.0068	87.2277	70.9751
	66.4631	45.4608	96.6345	73.8548
	70.9687	64.9471	97.3772	71.9554
	47.998	66.9354	90.8282	70.6772
	57.1658	40.8548	50.013	56.9103
	52.165	57.2004	91.1675	86.1353
	46.7672	51.2581	86.1074	66.9907
	61.2994	44.7888	70.8158	65.7328
	59.2251	56.5588	78.6684	75.233
	71.5413	37.7283	102.003	65.6826
	25.7599	65.0269	100.441	102.593
	32.8241	60.6917	111.104	96.6339
	34.8229	77.9746	90.3357	85.7955
	52.3806	56.9652	91.1914	96.5518
	66.6634	77.0473	101.563	90.8019
	29.0595	72.8788	82.3829	62.6019
	27.6909	63.4121	80.5926	58.469
	57.9255	44.5483	66.0537	57.6951
	53.7468	100.611	58.9031	69.9392
	63.8996	65.8232	40.8752	58.902

## Sheet: Figure 4
figure 4a																					figure 4b	O-AL PBS	O-AL L.intestinalis	O-IF PBS	O-IF L.intestinalis		figure 4c	Time(h)	O-AL PBS				O-AL L.intestinalis				O-IF PBS				O-IF L.intestinalis				figure 4d	O-AL PBS	O-AL L.intestinalis	O-IF PBS	O-IF L.intestinalis
OGTT	Time(min)	O-AL PBS					O-AL L.intestinalis				O-IF PBS					O-IF L.intestinalis						25.7638	13.675	44.5686	28.4502			0	25.9084	56.7244	43.8844	25.9084	37.4644	33.6124	32.3284	34.8964	50.3044	56.7244	81.1204	56.7244	52.8724	59.2924	49.0204	45.1684		1.08473	1.66958	1.12703	0.493032
	0	9.3	7.8	9.5	7.4	9	8.5	9.4	7.3	7.9	9.7	9	9.7	7.2	6.8	6.8	8.6	9.5	9			17.7046	10.9886	49.9414	43.2254			1	19.4884	104.232	33.6124	46.4524	86.2564	46.4524	81.1204	51.5884	75.9844	105.516	113.22	91.3924	96.5284	84.9724	91.3924	86.2564		0.80235	2.81213	1.73264	0.522325
	15	19.8	19.6	20	21.9	21.9	26.2	23.7	18.9	17.8	23.7	19.9	21.3	22.6	22.1	18.4	18	20.5	19.7			23.0774	16.3614	79.4918	47.255			2	179.988	241.62	222.36	118.356	167.148	114.504	97.8124	182.556	126.06	242.904	273.72	169.716	144.036	124.776	127.344	138.9		0.970215	0.749824	1.84513	0.375024
	30	11.3	11.3	14.8	24.5	18.8	23	14.7	17.5	10	20.4	18.7	24.2	26.3	25.9	15.6	19.5	20	19.2			52.6278	27.107	64.7166	55.3142			4	68.2804	78.5524	122.208	87.5404	42.6004	113.22	58.0084	106.8	74.7004	117.072	75.9844	72.1324	68.2804	123.492	77.2684	61.8604		1.41597	0.697598	1.22988	0.846158
	60	9.2	8.9	7.6	15.9	9	12.7	10.9	9.7	7.3	14.4	10.8	20.6	17.2	16.9	11.2	12.2	12.5	10.8			49.9414		74.119				8	18.2044	51.5884	66.9964	14.3524	38.7484	59.2924	42.6004	41.3164	43.8844	33.6124	40.0324	13.0684	28.4764	27.1924	11.7844	55.4404		0.726739		1.58358
	90	7.7	6.3	7.4	7.2	8	9.6	9.3	7.8	6.2	11	7.8	14.7	9.6	12.4	8.9	9.4	8.7	9.5
	120	5.9	5.3	7.1	6.5	6.6	9.3	8.9	6.8	6.9	9.6	6.9	8.9	8.1	8.7	7.4	7.8	6.5	8.4
AUC of OGTT	O-AL PBS	O-AL L.intestinalis	O-IF PBS	O-IF L.intestinalis
	1217	1783	1793	1392
	1142	1496	1448	1538
	1261	1359	2129	1562
	1726	1060	1910	1530
	1428		1975

## Sheet: Figure 5
figure 5b						figure 5c
villus height	O-AL separated	O-AL cohoused	O-IF separated	O-IF cohoused		CLDN-1 immunoreactivity	O-AL separated	O-AL cohoused	O-IF separated	O-IF cohoused
	412.588	384.319	300.184	401.219			1.01455	0.980148	0.67569	0.878532
	453.691	361.504	239.018	366.566			1.02656	0.834999	0.806824	0.947891
	369.515	379.88	211.018	437.741			1.07523	1.02431	0.844686	1.02138
	485.472	365.981	403.553	459.526			0.985995	0.817722	0.698744	1.01492
	470.058	229.402	296.182	424.817			0.996029	0.918743	0.749509	0.975569
	424.017	348.217	294.096	480.295			0.993651	0.829511	0.669337	1.01652
	325.199	399.187	329.76	361.758			0.953104	0.531806	0.686715	1.23276
	301.329	390.874	289.327	377.992			1.06017	0.906028	0.557245	1.09434
	395.017	298.58	393.361	357.128			0.894726	0.674743	0.424627	0.984197
	331.615	328.499	233.444	336.036
	398.281	409.945	317.971	411.332		tight junction related genes		O-AL separated						O-AL cohoused				O-IF separated					O-IF cohoused
	338.328	386.133	453.38	347.452			Cldn-1	0.509738	1.13134	1.22075	1.21651	0.416103	1.50529	0.916415	0.62574	1.27907	1.76515	0.903673	0.550252	0.711282	0.754742	1.53564	0.271541	2.21736	2.11519	2.01423
	386.157	322.115	363.182	323.686			Zo-1	0.864955	1.11026	0.926996	0.81542	0.845502	1.43685	0.455948	0.766578	0.751563	0.860151	0.844836	1.06513	0.830103	0.874739	0.99427	0.47045	1.11862	1.12792	1.65072
	422.121	337.854	280.502	436.89
	411.857	389.279	428.169	390.001		figure 5d
	360.787	281.038	383.972	400.552		inflammation related genes		O-AL separated						O-AL cohoused				O-IF separated					O-IF cohoused
	362.656	375.42	395.149	455.803			Tnf-a	0.620917	0.634053	0.679437	1.5235	1.18071	1.36102	0.79483	0.36306	0.992915	1.23494	3.43074	1.67343	2.64476	1.68028	1.15148	1.53038	0.733816	0.989956	0.93619
	382.048	408.121	412.94	318.585			Ccl2	0.48629	0.926647	1.37538	1.82109	0.29465	1.09589	1.38121	1.82795	0.829638	1.02535	0.895584	2.04521	0.868221	2.23745	0.64045	0.664944	0.790537	1.53992	1.60468
	290.827	350.658	319.174	303.48			Tgf-b1	0.886759	0.573084	1.0545	1.39623	1.33219	0.757244	1.17516	0.660863	1.78248	1.04868	1.53971	0.6959	1.67863	0.778612	0.751386	1.35475	0.553875	0.619672	0.736632
	379.717	425.409	342.131	343.843			Il-10	0.867676	1.00377	1.1291	1.23983	0.921728	0.881141	0.769224	1.18184	1.2163	0.509514	0.769117	1.0834	0.809944	0.767156	0.676537	0.512863	0.618243	0.606337	1.29023
	332.922	398.356	373.975	309.281
	316.564	435.07	334.054	326.378
	305.342	397.09	314.969	400.175
	310.19	392.833	315.99	314.31
	366.559	390.119	343.404	361.518
	289.405	451.966	306.305	357.641
	318.191	418.533	320.095	357.71
	326.404	248.093	294.19	329.427
	337.68	331.105	233.526	343.798
	326.101	475.647	294.915	345.519
	454.671	387.709	348.148	388.12
	384	358.69	369.543	374.038
	408.755	328.089	330.832	330.519
	411.878	316.333	377.439	338.218
	348.095	251.774	348.637	388.257
	371.983	387.662	300.038	324.13
	364.107	450.199	429.596	378.153
	329.133	460.542	388.193	391.4
	292.36	371.505	378.634	404.085
	358.01	201.075	330.817	358.337
vliius area	O-AL separated	O-AL cohoused	O-IF separated	O-IF cohoused
	0.02105	0.046366	0.034424	0.027691
	0.021278	0.028126	0.02429	0.025752
	0.024828	0.031777	0.030606	0.033623
	0.034242	0.028586	0.024634	0.024931
	0.018444	0.028084	0.02454	0.031287
	0.030955	0.027805	0.030916	0.028541
	0.02066	0.029975	0.033362	0.028848
	0.021719	0.049109	0.0299	0.019766
	0.028553	0.024261	0.034085	0.021663
	0.029018	0.021268	0.026425	0.026002
	0.032271	0.049801	0.042512	0.017216
	0.023498	0.036118	0.030696	0.01954
	0.031396	0.021842	0.045133	0.020545
	0.017578	0.035753	0.028863	0.021028
	0.019213	0.026734	0.030684	0.020076
	0.028452	0.052486	0.041056	0.020681
	0.025519	0.041178	0.020525	0.018579
	0.024507	0.028491	0.036704	0.029531
	0.027046	0.047948	0.027866	0.020216
	0.018034	0.026781	0.028772	0.025671
	0.023417	0.04674	0.034982	0.023312
	0.017874	0.033156	0.024775	0.012843
	0.027188	0.023529	0.039415	0.019752
	0.026836	0.038828	0.021933	0.025889
	0.019821	0.041557	0.025172	0.02584
	0.023174	0.028439	0.024817	0.019044
	0.027533	0.035705	0.036751	0.01394
	0.019074	0.030709	0.022251	0.02065
	0.01741	0.041277	0.031715	0.023755
	0.018463	0.033935	0.028877	0.022247
	0.021878	0.051918	0.037124	0.018425
	0.024603	0.030313	0.03811	0.028261
	0.027175	0.031026	0.021125	0.017371
	0.012998	0.029757	0.041786	0.023487
	0.029084	0.035371	0.024937	0.019247
	0.024343	0.030629	0.035138	0.021587
	0.025062	0.030669	0.037652	0.02086
	0.027657	0.030888	0.027642	0.014991
	0.018767	0.027194	0.030246	0.01888
	0.018401	0.030566	0.029275	0.026439
crypt depth	O-AL separated	O-AL cohoused	O-IF separated	O-IF cohoused
	63.5194	105.896	77.7188	96.3762
	74.4699	69.4282	121.894	97.912
	82.868	64.3093	52.1202	154.501
	47.112	50.8	106.975	112.805
	65.1371	69.6767	47.0288	84.1986
	55.677	112.525	93.9817	76.1219
	76.3603	93.8433	76.7838	43.081
	74.9277	49.0051	58.2698	65.4852
	94.8137	47.7949	49.8243	62.664
	49.0555	116.742	110.429	72.9906
	100.38	54.6893	135.367	95.3893
	50.7634	80.7378	78.4962	91.535
	83.3699	107.52	32.4199	49.943
	35.9723	44.742	91.154	82.5638
	45.6749	59.973	72.2542	59.3845
	60.965	65.0652	139.58	69.4407
	68.4166	88.8317	93.6326	65.8562
	91.1557	108.731	80.872	83.2017
	67.6182	121.005	56.9041	55.2855
	85.3394	140.186	68.6435	66.9432
	86.977	76.5608	92.022	127.633
	69.585	90.0497	73.2707	79.6262
	119.566	94.0132	91.6527	60.8597
	68.6448	98.5365	77.6925	82.3554
	78.3146	63.8352	58.6836	116.285
	73.4834	53.2667	74.5566	67.826
	49.3214	69.4214	71.1345	44.9532
	73.4158	62.27	100.168	133.305
	34.4151	52.927	92.6248	83.7544
	65.7016	65.5126	70.696	54.8596
	73.7029	94.7498	104.311	88.2898
	90.7014	65.8309	94.3552	98.9231
	101.573	80.1731	92.6348	81.5736
	67.2024	53.3329	106.768	54.3177
	60.7087	105.685	119.435	78.6137
	97.503	49.9957	78.3218	47.995
	61.9288	70.0811	49.464	60.6862
	48.4487	79.7385	44.2909	82.0663
	36.7736	83.7616	50.2629	50.5964
	41.9438	81.2715	47.8524	52.7767

## Sheet: Figure 6
figure 6a																				figure 6b	O-AL separated	O-AL cohoused	O-IF separated	O-IF cohoused		figure 6c	Time(h)	O-AL separated					O-AL cohoused				O-IF separated				O-IF cohoused				figure 6d
OGTT	Time(min)	O-AL separated					O-AL cohoused				O-IF separated				O-IF cohoused						77.5193	74.5123	89.5473	42.9388			0	66.8169	49.9066	45.2947	32.9963	17.6233	19.1606	22.2352	76.0407	68.3542	48.3693	49.9066	45.2947	40.6828	43.7574	86.8018	56.0558	60.6677	hepatic TG	O-AL separated	O-AL cohoused	O-IF separated	O-IF cohoused
	0	7.6	7.1	7.4	5.6	5.7	8.6	6.5	5.2	4.4	7.2	7.5	6	5.9	9.2	4.3	7	4.1			51.9598	56.4703	70.0018	59.4773			1	166.741	143.682	99.1002	125.234	146.756	111.399	94.4883	177.502	129.846	206.711	152.906	149.831	197.487	91.4137	172.891	165.204	99.1002		15.593	46.4407	63.2431	32.4648
	15	21.4	21.1	18.1	16.9	20.5	22.2	15.4	19	17.9	20.2	25.2	20.1	21.5	19.9	19.7	18.4	19.9			65.4913	59.4773	66.9948	44.4423			2	408.098	219.01	294.337	268.203	114.473	179.04	243.606	349.68	208.249	297.412	260.517	297.412	363.516	126.772	385.038	369.665	232.845		31.8066	35.9962	35.5285	22.7245
	30	15.6	16.6	14	6	15.3	19.3	18.8	20.2	13.7	21.7	21.8	21.9	24.7	13.9	17	16	18.4			53.4633	88.0438	77.5193	27.9038			4	122.16	105.249	315.86	163.667	68.3542	94.4883	129.846	122.16	128.309	148.294	206.711	328.158	309.71	63.7423	175.965	117.548	126.772		33.8017	21.5427	65.227	10.2413
	60	6	10.7	5.4	4.9	5.3	15.4	14.6	9.3	5.4	17.8	14.8	15.6	18.4	10.7	8.3	9.3	6.8			88.0438		60.9808				8	99.1002	88.3391	68.3542	82.1899	46.832	69.8915	54.5185	97.5629	85.2645	72.9661	76.0407	82.1899	31.459	99.1002	56.0558	72.9661	71.4288		40.9599	30.5223	43.6549	50.55
	90	4.1	5.9	4.6	5	3.3	7.5	5.5	5.7	6.1	11.8	9.3	10.3	9.5	8.3	5.9	6.7	4.2			36.9248																									49.274		52.0557
	120	3.9	3.7	4.2	2.8	2.4	6.4	4.4	4.1	5.3	9.5	7.6	7	6.3	8.6	5.3	5.6	4.5																												56.2025
AUC of OGTT	O-AL separated	O-AL cohoused	O-IF separated	O-IF cohoused																																									relative oil red O area	O-AL separated	O-AL cohoused	O-IF separated	O-IF cohoused
	1091	1615	1876	1379																																										1.19659	2.03184	6.15502	2.02751
	1297	1372	1762	1216																																										1.21043	1.88965	8.11916	1.90174
	1005	1290	1721	1253																																										1.20092	2.02089	6.3862	1.78926
	769.5	1034	1854	1141																																										0.760579	1.21013	3.37606	2.76773
	988.5																																													0.854587	1.04448	4.18055	2.53213
																																														0.73522	1.23712	3.87152	2.57911
																																														0.876318	1.59783	3.83453	2.64575
																																														1.01776	1.51158	3.27439	2.80629
																																														1.1476	1.70929	3.61097	2.50232

## Sheet: Figure S1
figure s1a																						figure s1b	Time(min)	M-AL					M-IF					figure s1d	M-AL	M-IF	figure s1e
body weight	Weeks	M-AL										M-IF											0	7.2	6.5	5.9	6.5	6.5	6.3	7.3	6.9	5.8	6		1183.1	1033.8	rWAT weight	M-AL	M-IF
	0	14.4	14.3	14.6	14.5	14	14.1	16.7	14.3	10.5	12.5	16.5	15.5	14.9	14.5	14.9	14.6	14.4	14.5	13.6	14.9		15	14.8	18.8	16.5	16.9	19.6	13.9	14.8	15	12.1	16.3		1148.4	1208.1		113.9	73.1
	1	15.3	15.4	15.8	16.1	16.4	18.8	16	12.6	15.8	15.1	16	13.3	13.7	13.9	15	11.9	11.8	11.1	10.1	10.6		30	12.8	13.3	12.5	14.6	11.9	11.5	15.8	10.3	11.1	14		1101.2	1277.4		114.4	76.9
	2	17.3	19.6	19.4	18.2	19.1	18.1	17	19.9	17.6	18.2	16.4	17	19.1	16.2	18.3	15.6	15.3	15.6	13.3	14.2		60	7.2	8.5	9.3	9.1	8.5	7.9	7.7	7.5	8.3	8.5		1221.1	983.5		115.7	59.8
	3	17.6	18.2	19.5	18.9	18.2	20	20.1	18.2	20.1	18.8	17	15.4	17.8	15.7	17.7	14.7	14	14.4	12.8	13.4		90	6.5	6.9	5.8	6.3	6.3	7.8	7.2	7.4	8.2	7.3		1195.2	1085.5		105.2	90.2
	4	20.6	19.3	18.6	19.6	19.7	19.3	20.9	19.6	19.9	17.9	17.9	18.1	19.2	20.3	18.7	17.4	16.4	17.6	16.8	16.3		120	5.6	6	4.6	6.9	4.3	6.2	6.3	7.1	6.4	6.5					136.7	54
	5	18.8	19.7	20	20.7	19.1	21	18.6	21	20.7	21.8	17.9	19.8	17.6	18	17.6	15.8	15.1	16.1	15	15
	6	20	20.1	20.7	19.8	19.3	21.6	21.4	19.4	22.4	20.4	20.4	22.1	19.8	20.5	21	18.8	18.1	17.7	18	17.7	figure s1c	Time(min)	M-AL					M-IF								pWAT weight	M-AL	M-IF
	7	21.2	21.7	21.3	21.8	21.2	21.3	22	22.3	23.3	20	18.3	19.2	20.1	19.6	20	17.2	16.2	17	16.4	17.1		0	9.7	8.5	9.2	9.3	8.8	9.9	10.8		9.2	10.9					313.9	314.9
	8	21.9	20.8	20.4	22.8	21.4	20.3	22.2	21.3	24.5	22.5	22.9	23.4	20.9	21.3	23.2	19.3	18.8	19.5	18.9	19.8		15	4.9	5.3	4.5	5.2	5.8	4.8	4.9	5.3	5.1	6.3					375.4	185.5
	9	21.4	22.3	20.4	20.9	22	22.2	24.1	21.6	21.9	20.9	18.7	21.2	19.8	20.6	20.6	17.6	17.2	17.4	16.7	17.2		30	4.1	4.3	3.7	2.9	5.8	4.8	3.7	4.8	4.2	4.5					304.9	267.5
	10	22.6	22.7	22.1	22.2	23.9	23.1	23.8	23.7	25.7	25.3	20.7	23.6	22.4	22.6	23.6	19.6	19.1	19.7	19.6	19.8		60	2.9	3	3.2	2	4.9	3.8	2.9	4.3	3.4	2.2					276.1	347.9
	11	21.9	23	23	25.6	23.5	21.2	22.2	21.6	22.8	22.6	19	20.8	21.3	22.7	20.9	17.7	17.3	18	17.4	18		90	2.4	3.4	3.3	2.7	4.7	2.5	4.4	4.4	3.6	3.8					576.5	295.2
	12	22.6	23.3	23.1	25.1	23.2	23.5	25.7	23.5	24.4	23.2	25.3	23.2	23.6	25.1	21.3	20	20.5	20.7	20.2	21.1		120	3.7	4.2	3.5	2.9	3.6	2.7	4.8	4.4	4.4	3
																																					sWAT weight	M-AL	M-IF
food intake	Weeks	M-AL						M-IF																														279	292.3
	0	0	0	0	0	0	0	0	0	0	0	0	0																									287.4	214
	1	27.3	22.05	23.75	22	20.55	22.2	17.15	19.65	16.25	21.8	12.75	20.75																									200.3	293.7
	2	52.2	46.65	46.65	42.5	43	43.1	32.7	35.45	32.4	38.2	27.85	36.3																									186.8	212.2
	3	75.35	70.75	71.2	65.2	67.2	65.55	54.95	57.8	54.5	61.7	50.95	59.25																									409.5	234.1
	4	100.15	96.7	97.85	88.6	93.6	89.15	72.1	75.5	72.2	79.3	68.2	76.6
	5	126.15	122.9	125.8	111.25	120.9	113.8	97.05	100.55	97.45	103.5	91.35	101.6
	6	154.1	151.3	155.8	134.7	149.75	139.9	115.05	120.35	115.85	122.45	108.9	120.7
	7	180.85	177.65	183.55	157.5	176.75	165.85	140	144.075	139.55	146.85	133.15	144.6
	8	207.55	204.25	210.45	179.7	201.5	190.25	158.905	161.725	159.095	165.95	150.7	165.565
	9	233.2	229.65	235.9	200.15	227.05	212.6	184.155	182.525	182.645	188.4	172.45	187.415
	10	260	255.7	261.4	222.5	254.6	235.9	202.955	198.625	198.495	204.55	188	203.515
	11	287.2	280.85	288.75	245.6	280.7	257.75	228.605	217.275	222.195	227.35	207.1	224.965
	12	311.95	303.2	315.3	268.45	306.6	280.55	247.155	232.175	237.845	244.4	221.35	241.715

## Sheet: Figure S2
figure S2a																				figure s2b												figure s2c	Time(min)	O-AL NCD					O-IF NCD					figure s2d			figure s2e
food intake	Weeks	O-AL NCD			O-IF NCD															OGTT	Time(min)	O-AL NCD					O-IF NCD						0	10.4	8.4	7.2	7.8	7.4	8.6	10.2	9.8	10.2	9.5	liver weight	O-AL NCD	O-IF NCD	eWAT weight	O-AL NCD	O-IF NCD
	6	0	0	0	0	0	0														0	9.5	8.5	8.1	6.3	8.3	7.7	6.8	6.5	6.7	7.8		30	3.6	4.1	3.4	6	5.9	4.4	4.4	5.6	5.2	4.3		1.7514	1.7813		218.2	470.6
	7	16.6	16.1	17	15.8	16.1	16.8														15	21.1	17.4	17.1	14.5	12.3	16.9	17.5	17.4	17	15.9		60	3.4	4.6	2.9	4.8	5.3	3.1	4.1	6	5.5	4.4		1.6917	1.8104		564.8	450.8
	8	34.8	34.5	35.2	34.3	33.8	35.9														30	13.7	15	14.9	15.9	10.5	19.6	20.1	22.2	16.4	20.9		90	6	7	4.5	4.7	8.7	6.8	7	6.4	6.3	3.5		1.4966	1.8644		488.9	410.5
	9	52	52	51.6	50.8	50.9	53.2														60	10.3	10	12.9	8.4	8.8	15.3	10.3	13.5	10.5	11.7		120	6.8	7.3	3.8	6.3	8	7.2	9.3	8.9	9.5	6.3		1.6018	1.5541		478.8	422
	10	70.7	71.4	70.5	67.6	68.4	71.6														90	9.4	8.8	4.4	6.3	8.7	10.1	8.3	8.4	8.2	8.2														1.4928	1.6749		485.7	387.8
	11	91.2	91.7	91.9	89.3	89.4	93.8														120	7.9	7.7	4.2	5.8	8.5	8.3	7.4	6.3	6.9	7.4														1.5133			322.5
	12	115	111.8	113.2	108.9	111.5	115.7																																						1.4829			472.5
	13	135.6	133.9	135.8	131.3	133	137.4													AUC of OGTT	O-AL NCD	O-IF NCD
	14	154.2	155.2	154.7	153	151	159.4														63.2	69.9																						hepatic TG	O-AL NCD	O-IF NCD	frequency(%) of adipocyte size in eWAT
	15	173.6	176.9	173.4	176.8	170.6	178.5														59.3	63.3																							15.981	29.5923		area(μm2)	O-AL NCD
	16	195.5	196.5	195.1	199.2	190.6	199.3														55.45	67.9																							16.1638	20.1304		0	0
	17	215.6	216.1	214.9	220.2	210.2	221.4														51.15	58.9																							8.66726	26.6773		500	12.3077
	18	229.6	235.4	235	244	229.4	243.1														48.7	64.3																							20.9958	26.7972		1000	26.1538
																																													12.4156			1500	24.6154
weight change	Weeks	O-AL NCD									O-IF NCD																																					2000	13.8462
	6	0	0	0	0	0	0	0	0	0	0	0	0	0	0	0	0	0	0																													2500	6.15385
	7	0.8	1.6	0.6	1.6	0.3	0.4	0.8	0.9	0.6	1.4	0.6	0.9	0.6	0.2	0.7	0.8	0.3	0.5																													3000	3.07692
	8	1.6	3.4	1.3	2.1	1.1	0.4	1.3	1.1	0.9	2.2	0.9	0.9	1.8	0.4	1.4	0.9	0.5	0.8																													3500	3.07692
	9	1.3	3.1	1.4	1.9	0.8	0	1.1	0.6	0.4	1	0	0.4	1.6	0	0.6	0.8	0.1	0.3																													4000	3.07692
	10	1.2	3.2	1.3	1.6	0.3	0.2	2.7	0.3	1.1	1.1	0.6	0.6	1.6	0.5	1.5	0.4	0	0.4																													4500	4.61538
	11	1.8	2.9	1.6	2.3	0.4	0.6	2.7	0.4	1.7	0.7	0.2	0.7	2.4	0.6	1.4	0.8	0.5	1																													5000	3.07692
	12	1.7	3.3	1.6	3.1	1.2	1.1	3	0.6	1.9	1.3	0.7	1.6	2.4	0.9	2.1	1.5	1.2	1.3																													5500	0
	13	2.3	3.8	2	3.3	1.7	0.7	2.8	0.7	2	1.5	0.8	1.6	2.9	1.9	2	2.4	2	1.6																													6000	0
	14	2.5	2.9	2.1	2	2.2	1.5	3.7	0.9	2	1.6	1.5	1.5	2.6	1.4	2.5	1.6	1.2	2																													6500	0
	15	2.4	2.7	2.3	2	2.3	2	4	0.1	2.9	1.5	1.6	2.2	1.9	1.5	2.6	2	1.5	1.4																													7000	0
	16	2.5	3.2	2.1	2.2	3.1	2.1	4.1	1	3.1	1.6	1.9	2.4	2.9	1.7	2.7	2.8	1.8	1.6																													7500	0
	17	2.1	3.9	2.1	2.3	2.7	1.5	3.7	0.8	3.3	1.6	1.3	1.5	3.2	1.4	2.6	2.7	2.2	1.8																													8000	0
	18	3.5	3	1.7	2	2.3	2.2	3.6	1.6	3.5	1.6	1.7	2.1	3.6	1.7	2.3	3	2	3.1
[truncated: 5 more columns]

## Sheet: Figure S3
figure s3a			figure s3b			figure s3c
villus height	O-AL NCD	O-IF NCD	Cldn-1	O-AL NCD	O-IF NCD	TNF-a	O-AL NCD	O-IF NCD
	331.206	317.559		0.994213	0.266599		0.032855	0.045116
	464.515	306.576		0.153336	0.632239		0.039129	0.063913
	395.134	253.559		1.17714	0.156178		0.024101	0.033137
	417.105	216.525		1.28895	0.857063		0.031739	0.062558
	413.536	239.946		0.494025			0.014541	0.088542
	419.164	282.527		2.38711			0.037262	0.041387
	395.057	310.061		0.504873			0.068122	0.052511
	406.953	307.627
	294.487	310.725	LPS	O-AL NCD	O-IF NCD	IL-10	O-AL NCD	O-IF NCD
	273.047	306.828		0.376908	0.312448		0.139189	0.102338
	326.761	246.967		0.279632	0.252676		0.163234	0.184526
	333.224	288.407		0.175324	0.494108		0.055006	0.072644
	344.794	294.085		0.34292	0.38394		0.085034	0.271956
	351.935	287.387					0.048978	0.207801
	361.726	294.238					0.048978	0.130317
	323.118	306.357					0.168379	0.233213
	340.487	247.385
	289.891	298.574				IL-6	O-AL NCD	O-IF NCD
	271.05	206.143					0.028367	0.041884
	260.371	260.866					0.044977	0.090807
							0.04604	0.02451
villus area	O-AL NCD	O-IF NCD					0.039411	0.073928
	0.025081	0.033622					0.023411	0.041884
	0.034893	0.030446					0.016705	0.026788
	0.025655	0.026069					0.051599	0.041382
	0.034993	0.039795
	0.023967	0.031401
	0.025821	0.032858
	0.022079	0.029276
	0.018721	0.024874
	0.03351	0.042546
	0.024376	0.018614
	0.021116	0.024252
	0.021824	0.032787
	0.024554	0.027918
	0.011113	0.023265
	0.021044	0.020372
	0.023802	0.020771
	0.028437	0.024251
	0.025635	0.040905
	0.02424	0.023184
	0.016703	0.02372
crypt depth	O-AL NCD	O-IF NCD
	94.616	63.1799
	116.119	92.8437
	94.0105	72.4785
	80.0207	56.308
	97.57	55.6719
	75.5856	72.8462
	78.9968	61.619
	107.328	58.2213
	84.4003	54.0181
	79.7149	66.501
	51.8616	101.527
	63.3871	97.5913
	73.9829	85.2916
	74.5098	57.5889
	46.744	65.0852
	36.3679	69.4001
	49.8403	77.0614
	43.5793	85.7178
	70.728	56.5079
	63.5787	88.8456
